# Supplementary material for: Effect of adding dexmedetomidine as an adjuvant to bupivacaine in ultrasound-guided erector spinae plane block for postoperative pain management following modified radical mastectomy: a randomized controlled trial
Source: BMC Surg. 2026 Mar 4;26:251. doi: 10.1186/s12893-026-03557-0 (PMC13064333; doi:10.1186/s12893-026-03557-0)
Supplement: Supplementary file 2 — Supplementary Material 2. [file 12893_2026_3557_MOESM2_ESM.xlsx]

## Sheet: #Sheet1 (3)
Group B
Age	BMI	ASA	Duration of surgery	BP 0 HRS. post	Bp 1hr	BP 2hrs	Bp 6hrs	BP 12hrs	BP 24 hrs	HR 0	HR 1 hrs	HR 2 hrs	HR 6 hrs	HR 12 hrs	HR 24 hrs	VAS 0	VAS 1 hr	VAS 2 hrs	VAS 6 hrs	VAS 12hrs	VAS 24hrs	Total naluphine consumption (mg)	Time for request of first dose rescue in MIN. analgesia (minutes)
45	23	1	130	83	83	82	84	90	83	74	72	70	75	75	72	2	2	2	3	4	2	5 mg	420 mins
48	22	2	120	90	90	90	91	93	87	80	76	74	82	86	82	2	2	1	4	4	2
45	26	2	120	93	90	88	90	90	88	84	82	83	85	85	81	3	2	1	4	4	2
45	27	2	140	80	83	80	84	83	83	90	85	85	86	88	86	2	3	2	5	5	3	10 mg	360 mins
52	26	1	180	87	88	90	88	86	86	72	70	70	76	76	72	2	3	4	5	4	3	10 mg	240 mins
54	29	1	160	83	82	80	83	85	80	100	92	94	96	97	90	1	2	2	3	3	2	5 mg	480 mins
50	25	2	140	82	78	78	83	83	76	84	80	80	86	86	82	3	2	2	4	4	3
52	23	1	140	85	80	78	84	84	83	76	73	71	80	82	75	3	2	3	4	3	2
52	24	1	160	81	85	83	83	84	86	70	68	66	70	73	68	3	3	2	4	4	2	10 mg	420 mins
49	27	2	90	85	87	85	84	88	86	92	87	87	85	88	82	1	2	1	3	4	2
52	24	2	130	78	79	80	84	86	79	74	71	68	70	74	69	2	2	4	4	4	2	5 mg	540 mins
58	26	1	120	83	82	80	83	85	79	68	66	68	70	71	66	2	3	2	4	6	3	10 mg	240 mins
50	28	2	140	87	84	82	83	86	82	82	79	79	82	84	80	2	1	1	3	3	2
55	26	2	150	85	84	84	86	88	81	105	98	94	96	97	94	2	2	3	4	5	2	10 mg	420 mins
49	27	2	120	94	95	95	95	96	90	76	75	73	76	78	74	3	3	2	4	5	2	10 mg	220 mins
46	22	1	110	76	73	74	81	81	76	72	70	69	73	77	70	3	3	1	4	3	3
48	26	2	130	78	76	78	82	82	76	87	85	84	88	90	83	3	2	2	6	4	2	5 mg	360 mins
50	27	2	120	80	79	80	82	84	78	75	71	72	74	74	70	3	3	2	4	2	2
52	23	1	150	77	76	76	82	83	76	80	79	76	79	80	78	2	3	2	4	4	2	5 mg	420 mins
52	24	2	140	84	82	80	86	86	83	69	71	72	72	75	68	1	2	4	3	4	3	10 mg	360 mins
56	25	1	160	82	80	79	84	86	80	87	85	84	83	85	81	3	2	3	4	6	3	10 mg	240 mins
50	28	2	140	78	78	80	82	84	78	70	68	65	66	70	68	2	3	4	4	4	2
57	32	1	130	82	81	82	85	86	80	94	90	91	94	95	92	3	2	2	4	4	3	5 mg	420 mins
49	30	2	120	80	77	77	82	84	79	76	78	75	80	81	75	2	2	2	3	4	2	5 mg	360 mins
48	28	1	130	86	83	82	88	90	86	80	79	75	82	84	80	3	3	2	4	3	3
46	24	1	140	84	80	81	86	86	83	88	86	85	87	88	85	3	2	2	3	3	2
56	22	2	180	78	76	76	81	82	76	86	86	85	85	86	85	2	2	3	6	6	2	10 mg	360 mins
55	26	2	150	77	76	75	76	78	76	74	72	70	74	76	70	3	3	2	4	4	2
54	31	1	120	82	80	82	80	80	81	84	81	80	84	85	83	3	3	3	5	6	3	10 mg	360 mins
51	24	2	140	85	81	80	82	82	83	67	68	70	73	73	68	2	3	3	4	4	2
Group BD
Age	BMI	ASA	duration	BP 0	Bp 1hr	BP 2hrs	Bp 6hrs	BP 12hrs	BP 24 hrs	HR 0	HR 1 hr	HR 2 hrs	HR 6 hrs	HR 12 hrs	HR 24 hrs	VAS 0	VAS 1 hr	VAS 2 hrs	VAS 6 hrs	VAS 12hrs	VAS 24hrs	Total naluphine consumption	Time for request of first dose rescue analgesia (minutes)
55	28	2	140	82	80	80	80	80	79	86	82	84	80	76	82	2	2	2	2	3	2	10 mg	480 mins
50	31	2	110	84	83	81	83	82	82	71	66	66	65	63	69	1	2	3	0	0	1
58	22	1	120	90	90	89	87	84	86	80	78	79	80	78	78	2	3	2	2	2	3
52	24	2	130	85	83	83	80	76	83	78	77	75	74	74	76	3	2	2	0	1	2
52	26	1	130	87	86	85	85	83	88	72	70	70	64	64	66	2	2	2	1	1	2	5 mg	540 mins
50	21	2	160	81	78	80	78	76	78	94	90	86	83	82	88	2	2	0	1	1	2
55	29	2	160	93	90	90	88	86	89	90	88	85	84	81	84	3	3	3	2	2	3
48	32	2	150	84	82	79	80	80	82	68	66	65	64	62	66	2	2	1	1	0	1
49	25	1	160	86	85	85	82	82	81	79	78	75	76	74	75	1	2	2	2	1	2
46	27	2	140	74	76	78	72	70	70	103	98	95	94	92	94	2	2	3	1	0	2
50	23	1	120	87	87	88	88	84	87	72	69	66	68	68	66	2	2	2	1	1	2
53	30	2	100	75	73	73	72	71	74	84	84	82	84	82	80	3	3	4	2	1	2	5 mg	840 mins
58	28	1	170	76	75	75	72	70	73	82	80	80	78	75	80	1	2	3	0	0	1
60	28	1	140	76	75	76	76	75	77	77	74	72	73	72	70	2	2	2	1	1	2
54	26	2	150	80	83	82	80	80	83	75	72	73	70	69	70	2	1	0	1	1	2	5 mg	660 mins
54	22	2	130	76	76	75	74	76	78	85	84	84	80	80	81	3	2	2	0	1	2
49	25	2	170	81	80	80	78	76	76	68	66	66	65	64	67	2	2	2	1	1	2
46	29	1	160	76	75	77	76	75	75	91	92	92	88	87	90	2	2	2	1	2	3
50	31	2	140	79	77	76	79	77	79	76	73	70	76	75	75	2	1	0	1	0	1
53	26	2	120	81	83	82	82	82	84	75	70	70	68	67	70	3	3	2	2	1	3
49	32	1	130	79	77	81	76	74	79	76	76	77	74	72	73	3	3	2	2	1	2
55	23	1	160	83	81	80	80	78	81	78	79	79	76	73	75	2	2	2	1	2	3	5 mg	780 mins
56	31	2	190	82	80	78	80	79	80	85	85	83	81	80	82	2	1	0	1	1	2
52	22	2	130	78	77	77	78	77	79	82	84	82	82	79	81	2	2	3	2	0	2
48	28	2	120	82	80	82	82	82	80	72	68	68	66	65	69	1	1	1	0	1	3
56	25	1	130	90	92	90	91	92	90	82	83	81	77	76	78	2	2	1	1	1	2
54	22	2	110	80	78	75	80	80	78	68	72	69	68	65	69	2	2	3	2	2	3	5 mg	720 mins
51	26	2	150	84	81	82	82	82	80	75	72	70	68	68	70	2	3	2	2	1	1
48	30	1	120	77	76	75	76	74	75	73	69	68	64	63	68	3	3	4	1	2	3
47	23	2	140	80	79	80	82	81	80	76	74	73	68	68	73	2	2	2	2	2	3
